# Supplementary material for: The RSC (Remodels the Structure of Chromatin) complex of Candida albicans shows compositional divergence with distinct roles in regulating pathogenic traits
Source: PLoS Genet. 2020 Nov 5;16(11):e1009071. doi: 10.1371/journal.pgen.1009071 (PMC7671503; doi:10.1371/journal.pgen.1009071)
Supplement: S6 Table — (XLSX) [file pgen.1009071.s015.xlsx]

## Sheet: Strain list
	List of C. albicans strains used in the study
	Strain ID	Short Genotype	Genotype	Strain Background	Source
	SGC2000	Wild type	arg4Δ/arg4Δ leu2Δ/leu2Δ his1Δ/his1Δ ura3Δ::imm434/ura3Δ::imm434 iro1Δ::imm434/iro1Δ::imm434	SN148	Noble and Johnson, 2005
	SGC2013	Wild type	arg4Δ/arg4Δ leu2Δ/leu2Δ his1Δ/his1Δ URA3/ura3Δ::imm434 IRO1/iro1Δ::imm434	SN152	Noble et al., 2010
	SGC2024	Wild type	arg4Δ/arg4Δ::CdARG4 leu2Δ::CdHIS1/leu2Δ::CmLEU2 his1Δ/his1Δ URA3/ura3Δ::imm434 IRO1/iro1Δ::imm434	SN425	Noble et al., 2010
	SGC2006	Wild type - SN148+URA3	RPS10/rps10::CIp10-URA3 arg4Δ/arg4Δ leu2Δ/leu2Δ his1Δ/his1Δ ura3Δ::imm434/ura3Δ::imm434 iro1Δ::imm434/iro1Δ::imm434	SGC2000	This study
	SGC2003	STH1-MYC/STH1-MYC	STH1-MYC-ARG4/STH1-MYC-HIS1 RPS10/rps10::CIp10-URA3 arg4Δ/arg4Δ leu2Δ/leu2Δ his1Δ/his1Δ ura3Δ::imm434/ura3Δ::imm434 iro1Δ::imm434/iro1Δ::imm434	SGC2006	This study
	SGC2011	rsc4∆/rsc4∆ STH1-MYC/STH1-MYC	rsc4∆::FRT/rsc4∆::FRT STH1-MYC-ARG4/STH1-MYC-HIS1 RPS10/rps10::CIp10-URA3 arg4Δ/arg4Δ leu2Δ/leu2Δ his1Δ/his1Δ ura3Δ::imm434/ura3Δ::imm434 iro1Δ::imm434/iro1Δ::imm434	SGC2006	This study
	SGC2043	NRI1/NRI1-HA STH1/STH1-MYC	NRI1/NRI1-HA-ARG4 STH1/STH1-MYC-HIS1 RPS10/rps10::CIp10-URA3 arg4Δ/arg4Δ leu2Δ/leu2Δ his1Δ/his1Δ ura3Δ::imm434/ura3Δ::imm434 iro1Δ::imm434/iro1Δ::imm434	SGC2006	This study
	SGC2044	NRI2/NRI2-HA STH1/STH1-MYC	NRI2/NRI2-HA-ARG4 STH1/STH1-MYC-HIS1 RPS10/rps10::CIp10-URA3 arg4Δ/arg4Δ leu2Δ/leu2Δ his1Δ/his1Δ ura3Δ::imm434/ura3Δ::imm434 iro1Δ::imm434/iro1Δ::imm434	SGC2006	This study
	SGC2017	NRI1-MYC/NRI1-MYC	NRI1-MYC-ARG4/NRI1-MYC-HIS1 RPS10/rps10::CIp10-URA3 arg4Δ/arg4Δ leu2Δ/leu2Δ his1Δ/his1Δ ura3Δ::imm434/ura3Δ::imm434 iro1Δ::imm434/iro1Δ::imm434	SGC2006	This study
	SGC2019	NRI2-MYC/NRI2-MYC	NRI2-MYC-ARG4/NRI2-MYC-HIS1 RPS10/rps10::CIp10-URA3 arg4Δ/arg4Δ leu2Δ/leu2Δ his1Δ/his1Δ ura3Δ::imm434/ura3Δ::imm434 iro1Δ::imm434/iro1Δ::imm434	SGC2006	This study
	SGC2047	nri1∆/nri1∆	nri1∆::HIS1/nri1∆::LEU2 arg4Δ/arg4Δ leu2Δ/leu2Δ::ARG4 his1Δ/his1Δ URA3/ura3Δ::imm434 IRO1/iro1Δ::imm434	SGC2013	This study
	SGC2049	nri1∆/nri1∆+NRI1	nri1∆::HIS1/nri1∆::LEU2 arg4Δ/arg4Δ leu2Δ/leu2Δ::NRI1-ARG4 his1Δ/his1Δ URA3/ura3Δ::imm434 IRO1/iro1Δ::imm434	SGC2047	This study
	SGC2032	nri2∆/nri2∆	nri2∆::HIS1/nri2∆::LEU2 arg4Δ/arg4Δ leu2Δ/leu2Δ::ARG4 his1Δ/his1Δ URA3/ura3Δ::imm434 IRO1/iro1Δ::imm434	SGC2013	This study
	SGC2036	nri2∆/nri2∆+NRI2	nri2∆::HIS1/nri2∆::LEU2 arg4Δ/arg4Δ leu2Δ/leu2Δ::NRI2-ARG4 his1Δ/his1Δ URA3/ura3Δ::imm434 IRO1/iro1Δ::imm434	SGC2032	This study
	SGC65	sth1∆/MET3-STH1	sth1∆::FRT/pMET3-STH1-URA3 arg4Δ/arg4Δ leu2Δ/leu2Δ his1Δ/his1Δ ura3Δ::imm434/ura3Δ::imm434 iro1Δ::imm434/iro1Δ::imm434	SGC2000	Prasad et al., 2019
	SGC2070	rsc1∆/MET3-RSC1	rsc1∆::FRT/pMET3-RSC1-URA3 arg4Δ/arg4Δ leu2Δ/leu2Δ his1Δ/his1Δ ura3Δ::imm434/ura3Δ::imm434 iro1Δ::imm434/iro1Δ::imm434	SGC2000	This study
	SGC2053	rsc4∆/MET3-RSC4	rsc4∆::FRT/pMET3-RSC4-URA3 arg4Δ/arg4Δ leu2Δ/leu2Δ his1Δ/his1Δ ura3Δ::imm434/ura3Δ::imm434 iro1Δ::imm434/iro1Δ::imm434	SGC2000	This study
	SGC2075	rsc58∆/MET3-RSC58	rsc58∆::FRT/pMET3-RSC58-URA3 arg4Δ/arg4Δ leu2Δ/leu2Δ his1Δ/his1Δ ura3Δ::imm434/ura3Δ::imm434 iro1Δ::imm434/iro1Δ::imm434	SGC2000	This study
	SGC2008	sth1∆/STH1-MYC	sth1∆::FRT/STH1-MYC-HIS1 RPS10/rps10::CIp10-URA3 arg4Δ/arg4Δ leu2Δ/leu2Δ his1Δ/his1Δ::tetR-FRT ura3Δ::imm434/ura3Δ::imm434 iro1Δ::imm434/iro1Δ::imm434	SGC2006	This study
	SGC2001	sth1∆/pTetO-STH1-MYC	sth1∆::FRT/pTetO-STH1-MYC-HIS1 RPS10/rps10::CIp10-URA3 arg4Δ/arg4Δ leu2Δ/leu2Δ his1Δ/his1Δ::tetR-FRT ura3Δ::imm434/ura3Δ::imm434 iro1Δ::imm434/iro1Δ::imm434	SGC2006	This study
	SGC2022	rsc4∆/rsc4∆	rsc4∆::HIS1/rsc4∆::LEU2 arg4Δ/arg4Δ leu2Δ/leu2Δ::ARG4 his1Δ/his1Δ URA3/ura3Δ::imm434 IRO1/iro1Δ::imm434	SGC2013	This study
	SGC2023	rsc4∆/rsc4∆+RSC4	rsc4∆::HIS1/rsc4∆::LEU2 arg4Δ/arg4Δ leu2Δ/leu2Δ::RSC4-ARG4 his1Δ/his1Δ URA3/ura3Δ::imm434 IRO1/iro1Δ::imm434	SGC2022	This study
	SGC2084	nri1∆/nri1∆ rsc4∆/MET3-RSC4	nri1∆::HIS1/nri1∆::LEU2 rsc4∆::FRT/pMET3-RSC4-URA3 arg4Δ/arg4Δ leu2Δ/leu2Δ his1Δ/his1Δ ura3Δ::imm434/ura3Δ::imm434 iro1Δ::imm434/iro1Δ::imm434	SGC2053	This study
		REFERENCES:
		Noble SM, Johnson AD. Strains and strategies for large-scale gene deletion studies of the diploid human fungal pathogen Candida albicans. Eukaryotic cell. 2005 Feb 1;4(2):298-309.
		Noble SM, French S, Kohn LA, Chen V, Johnson AD. Systematic screens of a Candida albicans homozygous deletion library decouple morphogenetic switching and pathogenicity. Nature genetics. 2010 Jul;42(7):590.
		Prasad P, Sanyal K, Ghosh SK. Sth1, the key subunit of the RSC chromatin remodeling complex, is essential in maintaining chromosomal integrity and mediating high fidelity chromosome segregation in the human fungal pathogen Candida albicans. Frontiers in Microbiology. 2019;10:1303

## Sheet: Plasmid list
			List of plasmids used in the study
			Name	Description	Source
			pCaDIS	MET3 promoter shuffling plasmid with URA3 marker	Care et al., 1999
			CIp10	Plasmid integrating at RP10 locus with URA3 marker, used in present study to restore URA3 prototrophy in SN148	Murad et al., 2000
			pFA-MYC-HIS1	MYC tagging plasmid with HIS1 marker	Lavoie et al., 2008
			pFA-MYC-ARG4	MYC tagging plasmid with ARG4 marker	Lavoie et al., 2008
			pFA-HA-ARG4	HA tagging plasmid with ARG4 marker	Lavoie et al., 2008
			pSFS2a	Gene deletion plasmid with SAT1 flipper	Reuss et al., 2004
			pSFS2a-US.DS_STH1	STH1 deletion plasmid constructed by sequential cloning of sequences upstream (570 bp between KpnI and XhoI sites) and downstream (499 bp between NotI and SacI sites) to STH1 ORF in pSFS2a.	Prasad et al., 2019
			pSFS2a-US.DS_RSC4	RSC4 deletion plasmid constructed by sequential cloning of sequences upstream (484 bp between KpnI and XhoI sites) and downstream (434 bp between NotI and SacI sites) to RSC4 ORF in pSFS2a.	This study
			pSFS2a-US.DS_RSC58	RSC58 deletion plasmid constructed by sequential cloning of sequences upstream (546 bp between KpnI and XhoI sites) and downstream (547 bp between NotI and SacI sites) to RSC58 ORF in pSFS2a.	This study
			pSN52	Gene deletion plasmid with HIS1 marker	Noble and Johnson, 2005
			pSN40	Gene deletion plasmid with LEU2 marker	Noble and Johnson, 2005
			pSN-ARG4	Complementation plasmid with ARG4 marker, integrates at LEU2 locus	Noble et al., 2010
			pSN-RSC4-ARG4	RSC4 complementation plasmid constructed by cloning 5' UTR+RSC4 ORF+3' UTR sequence between ClaI and XhoI sites of pSN-ARG4. The 5' UTR+RSC4 ORF+3' UTR sequence was amplified with FP containing BstBI site and cloned into ClaI site of vector (compatible cohesive ends),since RSC4 ORF contains ClaI cleavage site. The XhoI site naturally present in RSC4 3'UTR (276 bp from stop codon) was used for clo…	This study
			pSN-NRI1-ARG4	NRI1 complementation plasmid constructed by cloning 5' UTR+NRI1 ORF+3' UTR sequence between ClaI and XhoI sites of pSN-ARG4	This study
			pSN-NRI2-ARG4	NRI2 complementation plasmid constructed by cloning 5' UTR+NRI2 ORF+3' UTR sequence between ClaI and XhoI sites of pSN-ARG4	This study
			pCaDIS-RSC1	RSC1 promoter shuffling plasmid constructed by cloning 978 bp ORF from start codon between BamHI and PstI in pCaDIS	This study
			pCaDIS-RSC4	RSC4 promoter shuffling plasmid constructed by cloning 856 bp ORF from start codon between BamHI and PstI in pCaDIS	This study
			pCaDIS-RSC58	RSC58 promoter shuffling plasmid constructed by cloning 1052 bp ORF from start codon between BamHI and PstI in pCaDIS	This study
			pLC729	Plasmid for integration of tetracycline-repressible transactivator at HIS1 locus using SAT1 flipper	Shapiro et al., 2009
			pLC330pSTH1-DS-US	STH1 promoter shuffling plasmid (tetO) constructed by cloning regions downstream (between AflII and SacII) and upstream (between EcoNI and ApaI) to STH1 promoter in pLC330 plasmid	Prasad et al., 2019
			REFERENCES:
			Care RS, Trevethick J, Binley KM, Sudbery PE. The MET3 promoter: a new tool for Candida albicans molecular genetics. Molecular microbiology. 1999 Nov;34(4):792-8.
			Lavoie H, Sellam A, Askew C, Nantel A, Whiteway M. A toolbox for epitope-tagging and genome-wide location analysis in Candida albicans. BMC genomics. 2008 Dec;9(1):578.
			Murad AM, Lee PR, Broadbent ID, Barelle CJ, Brown AJ. CIp10, an efficient and convenient integrating vector for Candida albicans. Yeast. 2000 Mar 15;16(4):325-7.
			Noble SM, French S, Kohn LA, Chen V, Johnson AD. Systematic screens of a Candida albicans homozygous deletion library decouple morphogenetic switching and pathogenicity. Nature genetics. 2010 Jul;42(7):590.
			Noble SM, Johnson AD. Strains and strategies for large-scale gene deletion studies of the diploid human fungal pathogen Candida albicans. Eukaryotic cell. 2005 Feb 1;4(2):298-309.
			Prasad P, Sanyal K, Ghosh SK. Sth1, the key subunit of the RSC chromatin remodeling complex, is essential in maintaining chromosomal integrity and mediating high fidelity chromosome segregation in the human fungal pathogen Candida albicans. Frontiers in Microbiology. 2019;10:1303
			Reuß O, Vik Å, Kolter R, Morschhäuser J. The SAT1 flipper, an optimized tool for gene disruption in Candida albicans. Gene. 2004 Oct 27;341:119-27.
			Shapiro RS, Uppuluri P, Zaas AK, Collins C, Senn H, Perfect JR, Heitman J, Cowen LE. Hsp90 orchestrates temperature-dependent Candida albicans morphogenesis via Ras1-PKA signaling. Current Biology. 2009 Apr 28;19(8):621-9.

## Sheet: Oligonucleotide list
	List of oligos used in the study
	Name	Sequence	Description
	P41	GTGTCTTAATGCAAAGACTTATAATCAAGAAGGGTCATTTGTACATACTGATGCTACTGTTATTGAGAAATTACTTGATGAGAAATTAGCTAATCAAGAAGGTCGACGGATCCCCGGGTT	FP to amplify tagging cassette from pFA-MYC-HIS1/ARG4 for STH1-MYC tagging
	P42	AGTACAACCAAAAAATAAAATAATAATAATAACAAAAGGAGACGACGATTCTTGTATTTCCCCACTAAATTTATTATTATTATTATTATTATTATTATTATCGATGAATTCGAGCTCGTT	RP to amplify tagging cassette from pFA-MYC-HIS1/ARG4 for STH1-MYC tagging
	V41 F	ATTTGTTAGTAATGAAAACAAAGAAGATGATAATAATAATGATGATATTCTTACTAAGAAAGAATCAACAGTAGAAGTTTTGGATCCAGTATTTCAATTTggtcgacggatccccgggtt	FP to amplify tagging cassette from pFA-MYC-HIS1/ARG4 and pFA-HA-ARG4 for NRI1 tagging
	V42 R	AATACATCAAGTTTTTTTTTTTTTWATTTTTTTTTTCAATTTTTTTTAGTTTCTTTACACAGATTAATAATATACACTTAGACTTACATTTACACTTTTAtcgatgaattcgagctcgtt	RP to amplify tagging cassette from pFA-MYC-HIS1/ARG4 and pFA-HA-ARG4 for NRI1 tagging
	V44 F	AGAGACAGGAAATAAACAAGAGACAGAAGTCGGACAAGAGGTAGAAAGTGAGCAAAAAGATGAGAATAAAACTGAACAAACATCTCAACCTACAAGTACGggtcgacggatccccgggtt	FP to amplify tagging cassette from pFA-MYC-HIS1/ARG4 and pFA-HA-ARG4 for NRI2 tagging
	V45 R	AAATTAGCCATTGGTTTTTTTTTCGGGTTTTTCTTTAACTGGGTTTATATATATATATTACAATTAGTGATAAATTAACGCTTACTTCTATGGAGCTTTAtcgatgaattcgagctcgtt	RP to amplify tagging cassette from pFA-MYC-HIS1/ARG4 and pFA-HA-ARG4 for NRI2 tagging
	VKB18	GAGACGGggtaccGTGTGTGTTACTAATCGCTT	FP to clone RSC4 upstream region in pSFS2a with KpnI
	VKB19	GAGACCGctcgagAGTGTTTGTTGTAGTATCGC	RP to clone RSC4 upstream region in pSFS2a using XhoI
	VKB20	GAGAAAgcggccgcCGTTGAGCTTTAAGACTGAT	FP to clone RSC4 downstream region in pSFS2a with NotI
	VKB21	GAGAGGCgagctcCAAACTACTCTCGATTGCTT	RP to clone RSC4 downstream region in pSFS2a using SacI
	VKB8	GAGACGGggtaccGATGCTATCGAGGAAGAAGT	FP to clone RSC58 upstream region in pSFS2a with KpnI
	VKB9	GAGACCGctcgagGTGTGCACGACTTCAAGTTA	RP to clone RSC58 upstream region in pSFS2a using XhoI
	VKB10	GAGAAAgcggccgcCCCAGGTGAGAATACTAGCA	FP to clone RSC58 downstream region in pSFS2a with NotI
	VKB11	GAGAGGCgagctcGTGTTTGTGAACTCGGCAAT	RP to clone RSC58 downstream region in pSFS2a using SacI
	P46	CTTCTAATAAACAATTTGGCATCCATTACAGTATATGAAATGATCGACCAGTTGCTGAATCCAAACTCCTTAGATAAATTAAGGGCGTGTACTTTGCACAACTCACTATAGGGCGAATTG	FP to amplify SAT1 flipper for deletion of RSC1
	P47	CATAATTATACATTAAATTTAATTATCTGAGTTTAATATACACAACACAAAATTCCTATCAAAATACTACAGCTATACATAGTTTAAATGGAAGAAGACAACTAAAGGGAACAAAAGCTG	RP to amplify SAT1 flipper for deletion of RSC1
	nri1KO F	CTTATTCGTTAGAGTAAATCTTAAAGTTTTCAATCAATCAATCGAAATATAAACAACAACAGCAACACCCCTCCCCCCCCCCTTCTCCCATATTCATACATTTCCCAGTCACGACGTT	FP to amplify deletion cassette from pSN40/pSN52 for NRI1 deletion
	nri1KO R	TAAAATACATCAAGTTTTTTTTTTTTTWATTTTTTTTTTCAATTTTTTTTAGTTTCTTTACACAGATTAATAATATACACTTAGACTTACATTTACACTTGTGGAATTGTGAGCGGATA	RP to amplify deletion cassette from pSN40/pSN52 for NRI1 deletion
	nri2KO F	AACTCAACCAAGGCGAAAAAAAACCAAACAAATTCAAACAAACAACAATATCAATAACAGAGGGAAAACACAACACCACCACCACTACACACTCGTCACATTTCCCAGTCACGACGTT	FP to amplify deletion cassette from pSN40/pSN52 for NRI2 deletion
	nri2KO R	TGAAAATTAGCCATTGGTTTTTTTTTCGGGTTTTTCTTTAACTGGGTTTATATATATATATTACAATTAGTGATAAATTAACGCTTACTTCTATGGAGCTGTGGAATTGTGAGCGGATA	RP to amplify deletion cassette from pSN40/pSN52 for NRI2 deletion
	rsc4KO F	ACTACGTGGGGTTTATATTGCGATACTACAACAAACACTTTTGTTCTCAATTTTGTTCCCTTTTTTTTATTTGTTTTTGTAATATTAAGTAAAGCCAATTTTTCCCAGTCACGACGTT	FP to amplify deletion cassette from pSN40/pSN52 for RSC4 deletion
	rsc4KO R	TTTTGTATTGGTAAATAGTAATTTAAAGTAATAGTACATAGATTTTTCTTTTGTTGTATATATATGTGTATAATATTTAATCAGTCTTAAAGCTCAACGCGTGGAATTGTGAGCGGATA	RP to amplify deletion cassette from pSN40/pSN52 for RSC4 deletion
	NRI1com F	GAGACCATCGATAATTGCCTTCCAGTTTG	FP with ClaI site for cloning of NRI1 in pSN-ARG4
	NRI1com R	GAGTATCTCGAGACCGATAAAAGCGTGTC	RP with XhoI site for cloning of NRI1 in pSN-ARG4
	NRI2com F	GAGACCATCGATTTACGATAGATGGGGGA	FP with ClaI site for cloning of NRI2 in pSN-ARG4
	NRI2com R	GAGTATCTCGAGGTTGGGTGTGAATACTGG	RP with XhoI site for cloning of NRI2 in pSN-ARG4
	RSC4com F	GAGACGGTTCGAATTTCACCAGTATTGCAGGT	FP with BstBI site for cloning of RSC4 in pSN-ARG4
	VKB21 used as RSC4com R	GAGAGGCgagctcCAAACTACTCTCGATTGCTT	RP with SacI site. The XhoI site naturally present in the RSC4 3'UTR (276 bp from stop codon) used for cloning in pSN-ARG4
	VKB25	GAGACGCGGATCCATGTCTGAAAGAGAGAAAAA	FP with BamHI site for cloning part of RSC1 ORF in pCaDIS
	VKB26	GAGAAACTGCAGTTTAAATTGTTGCGAGTC	RP with PstI site for cloning part of RSC1 ORF in pCaDIS
	VKB22	GAGACGCGGATCCATGCCACCAAAGAGAAAGTT	FP with BamHI site for cloning part of RSC4 ORF in pCaDIS
	VKB23	GAGAAACTGCAGTTGCGTTGGAGAAAATCAAT	RP with PstI site for cloning part of RSC4 ORF in pCaDIS
	VKB12	GAGACGCGGATCCATGACAAAAGATATTGAAAATCAAAG	FP with BamHI site for cloning part of RSC58 ORF in pCaDIS
	VKB13	GAGAAACTGCAGGATAGTAGTTTCCTGGGCCCC	RP with PstI site for cloning part of RSC58 ORF in pCaDIS
